# Supplementary material for: Avoidance behaviour in laboratory house mice (Musmusculus) and Norway rats (Rattus norvegicus) towards predator odours
Source: PLoS One. 2021 Jan 20;16(1):e0245441. doi: 10.1371/journal.pone.0245441 (PMC7817039; doi:10.1371/journal.pone.0245441)
Supplement: S1 Data — (XLSX) [file pone.0245441.s001.xlsx]

## Sheet: R_Olores de predadores
Cage	Individual	Species	Sex	Olor	Fecha	Dur_Rest	DurCB	PercenCB	VisitCB	PercenVisitCB	Duracion Control	Duracion TI	Duracion B	Duracion TD	Duracion Olor	Visitas Control	Visitas TI	Visitas B	Visitas TD	Visitas Olor	Olf Control	Olf B	Olf Olor	Freeze Control	Freeze B	Freeze Olor	Groom Control	Groom B	Groom Olor	Contact Control	Contact Olor	Percentage Duracion C	Percentage Visitas C
D	1	R. norvegicus	Female	TMT	2017-11-24	600	424	1	19	1	201	91	223	85	0	6	13	13	7	0	5	7	0	0	1	0	0	0	0	0	0	0	0
E	2	R. norvegicus	Female	TMT	2017-11-24	585	521	0.972015	16	0.972015	386	40	135	24	15	7	11	9	5	1	5	5	0	0	0	0	0	0	0	0	0	2.5	3.0303
F	3	R. norvegicus	Female	TMT	2017-11-24	540	484	0.889706	15	0.889706	264	37	220	19	60	5	10	10	7	3	5	8	2	1	0	0	0	0	0	0	0	10	8.57143
J	4	R. norvegicus	Female	TMT	2017-11-24	549	467	0.901544	18	0.901544	232	55	235	27	51	7	14	11	5	2	6	9	2	0	0	0	0	0	0	0	0	8.5	5.12821
L	5	R. norvegicus	Male	TMT	2017-11-24	529	468	0.868275	10	0.868275	207	37	261	24	71	4	7	6	4	2	4	6	2	0	1	0	0	0	0	0	0	11.8333	8.69565
O	6	R. norvegicus	Female	TMT	2017-11-24	398	317	0.61079	16	0.61079	109	48	208	33	202	4	8	12	15	8	4	8	9	0	0	0	0	0	1	0	0	33.6667	17.0213
U	7	R. norvegicus	Male	TMT	2017-11-24	600	489	1	26	1	214	46	275	65	0	9	17	17	8	0	6	9	0	0	0	0	0	1	0	0	0	0	0
T	8	R. norvegicus	Female	TMT	2017-11-24	470	378	0.744094	12	0.744094	237	60	141	32	130	4	8	8	6	3	6	7	3	0	0	0	2	0	0	0	0	21.6667	10.3448
V	9	R. norvegicus	Female	TMT	2017-11-24	541	456	0.885437	16	0.885437	243	36	213	49	59	6	11	10	7	3	6	6	3	0	0	0	0	0	0	0	0	9.83333	8.10811
W	10	R. norvegicus	Female	TMT	2017-11-24	600	490	1	17	1	120	77	370	33	0	6	14	11	2	0	5	10	0	0	0	0	0	1	0	0	0	0	0
AA	11	R. norvegicus	Male	TMT	2017-11-24	481	379	0.761044	19	0.761044	100	47	279	55	119	5	11	14	15	8	4	10	5	0	0	0	0	1	0	0	0	19.8333	15.0943
D	12	R. norvegicus	Male	Cat urine	2018-02-23	386	313	0.593928	11	0.593928	111	31	202	42	214	3	6	8	9	5	5	7	7	0	0	0	0	0	1	3	5	35.6667	16.129
E	13	R. norvegicus	Male	Cat urine	2018-02-23	389	284	0.573737	18	0.573737	104	42	180	63	211	5	10	13	15	8	6	10	9	0	0	0	0	0	0	2	3	35.1667	15.6863
F	14	R. norvegicus	Female	Cat urine	2018-02-23	359	286	0.542694	16	0.542694	155	34	131	39	241	5	10	11	11	6	8	8	10	0	0	0	0	0	0	4	5	40.1667	13.9535
J	15	R. norvegicus	Female	Cat urine	2018-02-23	378	193	0.46506	12	0.46506	155	40	38	145	222	4	8	8	7	4	7	4	10	0	0	0	0	0	2	3	7	37	12.9032
K	16	R. norvegicus	Female	Cat urine	2018-02-23	390	280	0.571429	29	0.571429	150	57	130	53	210	10	19	19	18	9	10	8	9	0	0	0	0	0	0	2	3	35	12
L	17	R. norvegicus	Female	Cat urine	2018-02-23	456	311	0.683516	23	0.683516	184	86	127	59	144	8	15	15	14	7	9	8	6	0	0	0	1	0	1	0	0	24	11.8644
O	18	R. norvegicus	Female	Cat urine	2018-02-23	413	303	0.618367	29	0.618367	154	49	149	61	187	10	19	19	18	9	3	7	9	0	0	0	0	0	0	0	0	31.1667	12
P	19	R. norvegicus	Female	Cat urine	2018-02-23	335	192	0.420131	23	0.420131	100	43	92	100	265	7	14	16	16	8	5	3	6	0	0	0	0	0	0	0	0	44.1667	13.1148
Q	20	R. norvegicus	Female	Cat urine	2018-02-23	324	198	0.417722	31	0.417722	106	39	92	87	276	9	18	22	25	13	4	4	6	0	0	0	0	0	1	0	0	46	14.9425
U	21	R. norvegicus	Male	Cat urine	2018-02-23	299	211	0.412109	21	0.412109	90	51	121	37	301	6	13	15	15	8	4	2	9	0	0	0	0	0	1	0	0	50.1667	14.0351
T	22	R. norvegicus	Male	Cat urine	2018-02-23	261	201	0.372222	12	0.372222	106	17	95	43	339	3	6	9	11	6	3	4	7	0	0	0	0	0	0	0	2	56.5	17.1429
V	23	R. norvegicus	Male	Cat urine	2018-02-23	377	262	0.540206	19	0.540206	124	49	138	66	223	6	12	13	14	7	6	7	5	0	0	0	0	0	0	0	0	37.1667	13.4615
W	24	R. norvegicus	Female	Cat urine	2018-02-23	379	282	0.560636	28	0.560636	174	46	108	51	221	8	16	20	20	10	5	5	7	0	0	0	0	1	0	0	1	36.8333	13.5135
AA	25	R. norvegicus	Male	Cat urine	2018-02-23	294	209	0.405825	14	0.405825	106	36	103	49	306	4	9	10	10	5	4	3	8	0	0	0	1	1	1	0	2	51	13.1579
AB	26	R. norvegicus	Male	Cat urine	2018-02-23	375	233	0.508734	19	0.508734	84	40	149	102	225	5	10	14	16	8	5	10	8	0	0	0	0	0	0	0	2	37.5	15.0943
AC	27	R. norvegicus	Male	Cat urine	2018-02-23	562	242	0.864286	13	0.864286	0	137	242	183	38	0	6	13	7	1	0	1	21	0	0	0	0	0	0	0	0	6.33333	3.7037
I	28	M. musculus	Male	Cat fur	2018-04-20	600	2	1	1	1	0	0	2	598	0	0	0	1	1	0	0	1	0	0	0	0	0	0	0	0	0	0	0
T	29	M. musculus	Male	Cat fur	2018-04-20	600	24	1	1	1	0	0	24	576	0	0	0	1	1	0	0	1	0	0	0	0	0	0	0	0	0	0	0
C	30	M. musculus	Male	Cat fur	2018-04-20	591	29	0.763158	10	0.763158	0	571	29	9	9	9	1	1	0	0	0	1	0	0	0	0	0	0	0	0	0	1.5	0
N	31	M. musculus	Male	Cat fur	2018-04-20	600	8	1	1	1	0	592	8	0	0	0	1	1	0	0	0	1	0	0	0	0	0	0	0	0	0	0	0
Z	32	M. musculus	Male	Cat fur	2018-04-20	457	230	0.616622	27	0.616622	112	113	118	114	143	9	17	18	18	9	8	9	7	0	0	0	0	0	0	0	0	23.8333	12.6761
AC	33	M. musculus	Male	Cat fur	2018-04-20	600	4	1	1	1	0	0	4	596	0	0	0	1	1	0	0	0	0	0	0	0	0	0	0	0	0	0	0
V	34	M. musculus	Male	Cat fur	2018-04-20	526	8	0.097561	1	0.097561	0	0	8	518	74	0	0	1	5	5	0	0	5	0	0	0	0	0	1	0	0	12.3333	45.4545
W	35	M. musculus	Male	Cat fur	2018-04-20	600	21	1	1	1	0	579	21	0	0	0	1	1	0	0	0	1	0	0	0	0	0	0	0	0	0	0	0
J	36	R. norvegicus	Male	Cat fur	2018-04-20	600	600	1	1	1	0	0	600	0	0	0	0	1	0	0	0	2	0	0	0	0	0	1	0	0	0	0	0
D	37	R. norvegicus	Male	Cat fur	2018-04-20	600	600	1	1	1	0	0	600	0	0	0	0	1	0	0	0	1	0	0	0	0	0	0	0	0	0	0	0
K	38	R. norvegicus	Female	Cat fur	2018-04-20	518	350	0.810185	8	0.810185	151	163	199	5	82	3	7	5	1	1	3	4	2	0	0	0	0	0	0	0	1	13.6667	5.88235
AB	39	R. norvegicus	Female	Cat fur	2018-04-20	433	361	0.683712	16	0.683712	228	39	133	33	167	7	10	9	8	4	6	3	4	0	0	0	0	2	0	0	0	27.8333	10.5263
AA	40	R. norvegicus	Female	Cat fur	2018-04-20	512	295	0.770235	14	0.770235	261	167	34	50	88	8	10	6	6	3	3	2	2	0	0	0	1	0	0	0	0	14.6667	9.09091
O	41	R. norvegicus	Male	Cat fur	2018-04-20	600	600	1	1	1	0	0	600	0	0	0	0	1	0	0	0	2	0	0	0	0	0	1	0	0	0	0	0
E	42	R. norvegicus	Female	Cat fur	2018-04-20	557	498	0.920518	7	0.920518	474	38	24	21	43	4	4	3	3	1	5	2	1	0	0	0	1	0	0	0	0	7.16667	6.66667
Q	43	R. norvegicus	Female	Cat fur	2018-04-20	378	289	0.565558	12	0.565558	205	52	84	37	222	5	9	7	6	4	6	4	5	0	0	0	1	0	0	0	1	37	12.9032
L	44	R. norvegicus	Female	Cat fur	2018-04-20	318	176	0.384279	17	0.384279	66	38	110	104	282	5	9	12	14	7	4	5	10	0	0	0	0	0	1	0	3	47	14.8936
F	45	R. norvegicus	Female	Cat fur	2018-04-20	427	312	0.643299	21	0.643299	140	53	172	62	173	6	11	15	17	8	5	7	8	0	0	0	0	0	0	0	3	28.8333	14.0351
P	46	R. norvegicus	Female	Cat fur	2018-04-20	418	331	0.645224	13	0.645224	87	40	244	47	182	4	9	9	10	6	4	8	7	0	0	0	0	2	0	0	3	30.3333	15.7895
A	47	M. musculus	Female	Control	2018-06-15	600	25	1	1	1	0	575	25	0	0	0	1	1	0	0	0	1	0	0	0	0	0	0	0	0	0	0	0
A	48	M. musculus	Female	Control	2018-06-15	484	284	0.71	16	0.71	183	101	101	99	116	4	10	12	12	7	0	1	0	0	0	0	0	0	0	0	0	30.5	15.5556
B	49	M. musculus	Female	Control	2018-06-15	377	20	0.0823045	3	0.0823045	0	335	20	22	223	1	1	2	1	0	0	1	0	0	0	0	0	0	0	0	0	0	0
B	50	M. musculus	Female	Control	2018-06-15	600	2	1	1	1	0	598	2	0	0	0	1	1	0	0	0	1	0	0	0	0	0	0	0	0	0	0	0
G	51	M. musculus	Female	Control	2018-06-15	556	336	0.884211	30	0.884211	235	56	101	164	44	7	16	23	34	21	0	1	0	0	0	0	0	0	0	0	0	39.1667	20.7921
G	52	M. musculus	Female	Control	2018-06-15	600	280	1	3	1	115	42	165	278	0		2	3	7	6	0	1	0	0	0	0	0	0	0	0	0	19.1667	33.3333
R	53	M. musculus	Male	Control	2018-06-15	501	281	0.739474	7	0.739474	170	58	111	162	99	3	5	4	5	4	2	3	4	0	0	0	0	0	0	0	0	28.3333	19.0476
S	54	M. musculus	Male	Control	2018-06-15	440	273	0.630485	17	0.630485	71	94	202	73	160	5	11	12	10	4	0	1	0	0	0	0	0	0	0	0	0	11.8333	9.52381
S	55	M. musculus	Male	Control	2018-06-15	503	314	0.76399	25	0.76399	104	81	210	108	97	6	13	19	17	6	0	1	0	0	0	0	0	0	0	0	0	17.3333	9.83607
T	56	M. musculus	Male	Control	2018-06-15	404	259	0.569231	26	0.569231	103	77	156	68	196	9	16	17	15	6	7	8	6	0	0	0	0	0	0	0	0	17.1667	9.52381
X	57	M. musculus	Female	Control	2018-06-15	600	182	1	1	1	171	0	11	418	0	0	0	1	6	5	0	1	0	0	0	0	0	0	0	0	0	28.5	41.6667
X	58	M. musculus	Female	Control	2018-06-15	600	36	1	1	1	0	564	36	0	0	0	1	1	0	0	0	1	0	0	0	0	0	0	0	0	0	0	0
Y	59	M. musculus	Male	Control	2018-06-15	452	275	0.650118	28	0.650118	114	73	161	104	148	11	18	17	17	8	10	9	6	0	0	0	0	1	1	0	0	19	11.2676
Z	60	M. musculus	Male	Control	2018-06-15	600	58	1	1	1	0	542	58	0	0	0	1	1	0	0	0	1	0	0	0	0	0	0	0	0	0	0	0
T	61	M. musculus	Male	Control	2018-06-15	493	291	0.731156	28	0.731156	169	92	122	110	107	7	17	21	20	10	0	1	0	0	0	0	0	0	0	0	0	28.1667	13.3333
T	62	M. musculus	Male	Control	2018-06-15	600	30	1	1	1	0	570	30	0	0	0	1	1	0	0	0	1	0	0	0	0	0	0	0	0	0	0	0
C	63	R. norvegicus	Female	Control	2018-06-15	471	332	0.720174	19	0.720174	167	65	165	74	129	6	12	13	13	7	0	1	0	0	0	0	0	0	0	0	0	27.8333	13.7255
D	64	R. norvegicus	Female	Control	2018-06-15	471	359	0.735656	23	0.735656	143	63	216	49	129	8	16	15	13	6	0	5	0	0	0	0	0	2	0	0	0	23.8333	10.3448
E	65	R. norvegicus	Female	Control	2018-06-15	455	219	0.601648	38	0.601648	46	144	173	92	145	15	23	23	21	7	0	1	0	0	0	0	1	0	0	0	0	7.66667	7.86517
F	66	R. norvegicus	Female	Control	2018-06-15	439	294	0.646154	32	0.646154	106	71	188	74	161	11	22	21	17	8	0	1	0	0	0	0	0	0	0	2	2	17.6667	10.1266
J	67	R. norvegicus	Female	Control	2018-06-15	451	252	0.628429	32	0.628429	142	70	110	100	149	11	20	21	22	10	8	20	9	0	0	0	0	0	1	1	1	23.6667	11.9048
K	68	R. norvegicus	Female	Control	2018-06-15	492	365	0.77167	18	0.77167	219	42	146	85	108	4	9	14	18	9	3	9	8	0	0	0	0	0	1	0	2	36.5	16.6667
L	69	R. norvegicus	Female	Control	2018-06-15	443	284	0.643991	25	0.643991	120	68	164	91	157	9	14	16	18	8	7	7	7	0	0	0	0	0	0	0	0	20	12.3077
O	70	R. norvegicus	Female	Control	2018-06-15	473	310	0.709382	37	0.709382	114	95	196	68	127	13	27	24	20	11	0	1	0	0	0	0	0	0	0	0	0	19	11.5789
P	71	R. norvegicus	Male	Control	2018-06-15	454	323	0.688699	17	0.688699	136	63	187	68	146	6	8	11	8	7	6	9	3	0	0	0	0	2	2	0	0	22.6667	17.5
Q	72	R. norvegicus	Male	Control	2018-06-15	461	367	0.725296	12	0.725296	202	58	165	36	139	4	8	8	7	4	0	1	0	0	0	0	0	0	0	0	0	33.6667	12.9032
U	73	R. norvegicus	Male	Control	2018-06-15	600	591	1	2	1	0	9	591	0	0	0	1	2	0	0	0	3	0	0	0	0	0	1	0	0	0	0	0
V	74	R. norvegicus	Male	Control	2018-06-15	471	367	0.739919	18	0.739919	215	49	152	55	129	5	10	13	14	7	0	1	0	0	0	0	0	0	0	0	0	35.8333	14.2857
W	75	R. norvegicus	Male	Control	2018-06-15	412	345	0.64728	9	0.64728	260	23	85	44	188	3	4	6	7	3	0	0	1	0	0	0	0	0	0	0	0	43.3333	13.0435
AA	76	R. norvegicus	Male	Control	2018-06-15	467	230	0.633609	21	0.633609	81	128	149	109	133	6	12	15	12	6	6	10	4	0	0	0	0	3	0	0	0	13.5	11.7647
AB	77	R. norvegicus	Male	Control	2018-06-15	452	364	0.710938	7	0.710938	158	24	206	64	148	2	3	5	6	3	0	1	0	0	0	0	0	0	0	0	0	26.3333	15.7895
AC	78	R. norvegicus	Male	Control	2018-06-15	451	308	0.673961	24	0.673961	144	82	164	61	149	8	15	16	16	8	0	1	0	0	0	0	0	0	0	0	0	24	12.6984
D	79	M. musculus	Female	TMT	2018-07-06	600	101	1	1	1	0	0	101	499	0	0	0	1	1	0	0	1	0	0	0	0	0	0	0	0	0	0	0
D	80	M. musculus	Female	TMT	2018-07-06	600	12	1	1	1	0	0	12	588	0	0	0	1	1	0	0	1	0	0	0	0	0	0	0	0	0	0	0
J	81	M. musculus	Male	TMT	2018-07-06	600	7	1	1	1	0	0	7	593	0	0	0	1	1	0	0	1	0	0	0	0	0	0	0	0	0	0	0
K	82	M. musculus	Female	TMT	2018-07-06	600	16	1	1	1	0	584	16	0	0	0	1	1	0	0	0	1	0	0	0	0	0	0	0	0	0	0	0
K	83	M. musculus	Female	TMT	2018-07-06	490	39	0.261745	1	0.261745	0	0	39	451	110	0	0	1	3	3	0	2	4	0	0	0	0	0	0	0	2	18.3333	42.8571
L	84	M. musculus	Male	TMT	2018-07-06	487	220	0.660661	41	0.660661	71	106	149	161	113	11	23	30	32	15	1	1	2	0	0	0	0	0	2	0	0	18.8333	13.5135
L	85	M. musculus	Male	TMT	2018-07-06	530	246	0.778481	33	0.778481	73	80	173	204	70	9	16	24	26	11	2	1	0	0	0	0	0	0	0	1	0	11.6667	12.7907
P	86	M. musculus	Female	TMT	2018-07-06	510	225	0.714286	16	0.714286	91	141	134	144	90	4	9	12	11	5	4	8	4	0	0	0	0	0	0	0	0	15	12.1951
P	87	M. musculus	Female	TMT	2018-07-06	600	40	1	1	1	0	560	40	0	0	0	1	1	0	0	0	1	0	0	0	0	0	0	0	0	0	0	0
T	88	M. musculus	Male	TMT	2018-07-06	569	335	0.915301	39	0.915301	135	137	200	97	31	14	26	25	18	6	2	2	0	0	0	0	0	1	0	0	0	5.16667	6.74157
T	89	M. musculus	Male	TMT	2018-07-06	513	309	0.780303	29	0.780303	174	131	135	73	87	9	19	20	20	11	0	1	1	0	0	0	1	0	0	0	0	14.5	13.9241
Y	90	M. musculus	Female	TMT	2018-07-06	600	279	1	1	1	0	0	279	321	0	0	0	1	1	0	0	2	0	0	0	0	0	1	0	0	0	0	0
Y	91	M. musculus	Female	TMT	2018-07-06	600	75	1	1	1	0	0	75	525	0	0	0	1	1	0	0	1	0	0	0	0	0	0	0	0	0	0	0
Z	92	M. musculus	Male	TMT	2018-07-06	600	432	1	6	1	358	131	74	37	0	3	4	3	2	0	8	3	0	0	0	0	4	0	0	0	0	0	0
Z	93	M. musculus	Male	TMT	2018-07-06	329	24	0.0813559	1	0.0813559	0	0	24	305	271	0	0	1	10	10	0	1	6	0	0	0	0	0	2	0	2	45.1667	47.619
AA	94	M. musculus	Male	TMT	2018-07-06	600	44	1	1	1	0	0	44	556	0	0	0	1	1	0	0	1	0	0	0	0	0	0	0	0	0	0	0
E	95	R. norvegicus	Male	TMT	2018-07-06	240	208	0.366197	5	0.366197	67	11	141	21	360	1	2	4	4	2	1	2	4	0	0	0	0	0	2	0	0	60	15.3846
F	96	R. norvegicus	Male	TMT	2018-07-06	269	192	0.367113	10	0.367113	28	22	164	55	331	2	4	8	11	6	0	2	2	0	0	0	0	0	0	0	0	55.1667	19.3548
I	97	R. norvegicus	Male	TMT	2018-07-06	338	288	0.523636	6	0.523636	61	14	227	36	262	1	2	5	7	4	1	5	3	0	0	0	0	0	1	0	1	43.6667	21.0526
O	98	R. norvegicus	Male	TMT	2018-07-06	472	381	0.748527	15	0.748527	204	40	177	51	128	5	10	10	9	5	3	3	4	0	0	0	2	0	0	0	2	21.3333	12.8205
Q	99	R. norvegicus	Male	TMT	2018-07-06	600	600	1	1	1	0	0	600	0	0	0	0	1	0	0	0	1	0	0	0	0	0	0	0	0	0	0	0
U	100	R. norvegicus	Male	Cat fur	2018-07-06	490	428	0.795539	10	0.795539	77	33	351	29	110	3	5	7	6	2	2	5	2	0	0	0	0	1	0	0	1	18.3333	8.69565
V	101	R. norvegicus	Male	Cat fur	2018-07-06	436	314	0.656904	11	0.656904	116	44	198	78	164	3	6	8	7	3	2	6	2	0	0	0	0	0	0	0	0	27.3333	11.1111
W	102	R. norvegicus	Male	Cat fur	2018-07-06	600	600	1	1	1	0	0	600	0	0	0	0	1	0	0	0	3	0	0	0	0	0	2	0	0	0	0	0
AB	103	R. norvegicus	Male	Cat fur	2018-07-06	600	600	1	1	1	0	0	600	0	0	0	0	1	0	0	0	1	0	0	0	0	0	0	0	0	0	0	0
AB	104	R. norvegicus	Male	Cat fur	2018-07-06	388	321	0.602251	8	0.602251	143	42	178	25	212	3	5	5	4	2	2	5	2	0	0	0	0	0	0	0	0	35.3333	10.5263
D	105	M. musculus	Female	Cat fur	2018-08-17	600	27	1	1	1	0	0	27	573	0	0	0	1	1	0	0	1	0	0	0	0	0	0	0	0	0	0	0
D	106	M. musculus	Female	Cat fur	2018-08-17	485	133	0.53629	6	0.53629	0	213	133	139	115	0	2	6	4	1	0	6	1	0	0	0	0	0	0	0	0	19.1667	7.69231
D	107	M. musculus	Female	Cat fur	2018-08-17	403	53	0.212	3	0.212	0	234	53	116	197	0	2	3	1	1	0	3	1	0	0	0	0	0	0	0	0	32.8333	14.2857
E	108	M. musculus	Female	Cat fur	2018-08-17	376	162	0.419689	17	0.419689	82	102	80	112	224	6	10	11	13	7	5	4	8	0	0	0	0	1	2	0	0	37.3333	14.8936
F	109	M. musculus	Female	Cat fur	2018-08-17	600	43	1	1	1	0	557	43	0	0	0	1	1	0	0	0	1	0	0	0	0	0	0	0	0	0	0	0
F	110	M. musculus	Female	Cat fur	2018-08-17	410	184	0.491979	15	0.491979	104	63	80	145	190	6	12	9	12	9	0	0	0	0	0	0	0	0	1	0	0	31.6667	18.75
J	111	M. musculus	Female	Cat fur	2018-08-17	600	18	1	1	1	0	582	18	0	0	0	1	1	0	0	0	1	0	0	0	0	0	0	0	0	0	0	0
J	112	M. musculus	Female	Cat fur	2018-08-17	599	282	0.996466	8	0.996466	183	208	99	109	1	3	6	5	2	1	3	3	1	0	0	0	1	0	0	1	0	0.166667	5.88235
K	113	M. musculus	Male	Cat urine	2018-08-17	600	215	1	4	1	0	233	215	152	0	0	2	4	1	0	0	7	0	0	0	0	0	5	0	0	0	0	0
L	114	M. musculus	Male	Cat urine	2018-08-17	600	8	1	1	1	0	0	8	592	0	0	0	1	1	0	0	1	0	0	0	0	0	0	0	0	0	0	0
O	115	M. musculus	Female	Cat urine	2018-08-17	446	203	0.568627	7	0.568627	141	98	62	145	154	2	5	5	7	6	2	3	5	0	0	0	1	0	0	0	0	25.6667	24
O	116	M. musculus	Female	Cat urine	2018-08-17	600	30	1	1	1	0	0	30	570	0	0	0	1	1	0	0	1	0	0	0	0	0	0	0	0	0	0	0
P	117	M. musculus	Female	Cat urine	2018-08-17	600	87	1	3	1	79	513	8	0	0	2	3	1	0	0	3	1	0	0	0	0	1	0	0	0	0	0	0
P	118	M. musculus	Female	Cat urine	2018-08-17	512	310	0.778894	29	0.778894	153	112	157	90	88	8	20	21	14	5	4	5	5	0	0	0	2	2	1	0	0	14.6667	7.35294
Q	119	M. musculus	Female	Cat urine	2018-08-17	131	5	0.0105485	1	0.0105485	0	0	5	126	469	0	0	1	2	1	0	1	5	0	0	0	0	0	5	0	0	78.1667	25
Q	120	M. musculus	Female	Cat urine	2018-08-17	225	129	0.255952	1	0.255952	0	0	129	96	375	0	0	1	2	2	0	1	5	0	0	0	0	0	2	0	1	62.5	40
T	121	M. musculus	Male	Cat urine	2018-08-17	600	17	1	1	1	0	583	17	0	0	0	1	1	0	0	0	1	0	0	0	0	0	0	0	0	0	0	0
U	122	M. musculus	Female	Cat urine	2018-08-17	522	146	0.651786	7	0.651786	122	155	24	221	78	5	6	2	3	2	5	2	3	0	0	0	1	0	1	0	0	13	11.1111
U	123	M. musculus	Female	Cat urine	2018-08-17	600	58	1	1	1	0	0	58	542	0	0	0	1	1	0	0	1	0	0	0	0	0	0	0	0	0	0	0
V	124	M. musculus	Male	Cat urine	2018-08-17	357	31	0.113139	1	0.113139	0	0	31	326	243	0	0	1	6	5	0	1	7	0	0	0	0	0	3	0	0	40.5	41.6667
W	125	M. musculus	Male	Cat urine	2018-08-17	600	60	1	1	1	0	0	60	540	0	0	0	1	1	0	0	1	0	0	0	0	0	0	0	0	0	0	0
AA	126	M. musculus	Male	Cat urine	2018-08-17	480	57	0.322034	3	0.322034	0	216	57	207	120	0	2	3	2	2	0	3	2	0	0	0	0	0	1	0	0	20	22.2222
AB	127	M. musculus	Male	Cat urine	2018-08-17	600	20	1	1	1	0	580	20	0	0	0	1	1	0	0	0	1	0	0	0	0	0	0	0	0	0	0	0
AC	128	M. musculus	Male	Cat urine	2018-08-17	407	305	0.61245	3	0.61245	162	18	143	84	193	1	2	2	5	5	1	2	6	0	0	0	0	0	3	0	0	32.1667	33.3333
